# Supplementary material for: Deinbollia mosaic virus: a novel begomovirus infecting the sapindaceous weed Deinbollia borbonica in Kenya and Tanzania
Source: Arch Virol. 2017 Jan 9;162(5):1393–6. doi: 10.1007/s00705-016-3217-9 (PMC5387033; doi:10.1007/s00705-016-3217-9)
Supplement: Supplementary file 5 — Supplementary Table S3 (XLSX 13 kb) [file 705_2016_3217_MOESM5_ESM.xlsx]

## Sheet: Sheet1
Acronyms and viruses used in phylogenetic analysis and pairwise sequence comparisons
			Accession number
Acronym	Virus name	Isolate	DNA-A	DNA-B
AbMBV	Abutilon mosaic Brazil virus	AbMBV-[BR:Bah:07]	FN434438	FN434439
ACMV	African cassava mosaic virus	ACMV-[KE:844:82]	J02057	J02058
BCaMV	Bean calico mosaic virus	BCaMV-[MX:Son:86]	AF110189	AF110190
BChV	Bean chlorosis virus	BChV-[VE:LaB459:06]	JN848770	JN848771
BGYMV	Bean golden yellow mosaic virus	BGYMV-[DO:BG]	D00200	D00201
CLCuV	Cotton leaf curl Gezira virus	CLCuV-[SD]	AY036006
EACMKV	East African cassava mosaic Kenya virus	EACMKV-[KE:Mit:K298:02]	AJ717572	AJ704971
EACMMV	East African cassava mosaic Malawi virus	EACMMV-[MW:8S:07]	JX658685	JX658684
EACMV	East African cassava mosaic virus	EACMV-KE[KE:Msa:K201:02]	AJ717541	AJ704953
DMV	Deinbollia mosaic virus	DMV-DB_T0	KT799138
EACMZV	East African cassava mosaic Zanzibar virus	EACMZV-[KE:Fel:K19:01]	AJ717562	AJ704942
EuMV	Euphorbia mosaic virus	EuMV-[CU:Tb:07]	FJ807782	FJ807783
ICMV	Indian cassava mosaic virus	ICMV-IN[IN:Tri:86]	Z24758	Z24759
JMV	Jatropha mosaic virus	JMV-[JM:ST1:04]	KF723258	KF723261
PepGMV	Pepper golden mosaic virus	PepGMV-CR[US:Ser:89]	AY928516	AY928517
SACMV	South African cassava mosaic virus	SACMV-[ZA]	AF155806	AF155807
SiMMV	Sida micrantha mosaic virus	SiMMV-[BR:A2B2]	AJ557451	AJ557453
ToCmMV	Tomato common mosaic virus	ToCmMV-[BR:Coi22:07]	EU710754	EU710755
ToLCV	Tomato leaf curl virus	ToLCV-[IN:Var:01]	AY190290	AY190291
ToLCV	Tomato leaf curl Arusha virus	ToLCArV	EF194760
ToLCYTV	Tomato leaf curl Mayotte virus	ToLCYTV-MG[MG:Man:01]	AM701764
ToMMV	Tomato mild mosaic virus	ToMMV-[BR:Pda58:05]	EU710752	EU710753
